# Supplementary material for: A Composite Membrane with High Stability and Low Cost Specifically for Iron–Chromium Flow Battery
Source: Polymers (Basel). 2022 May 31;14(11):2245. doi: 10.3390/polym14112245 (PMC9182800; doi:10.3390/polym14112245)
Supplement: Supplementary file 1 [file polymers-14-02245-s001.zip]

Archive with 1 entries (1 files):
- polymers-1732805-supplementary.pdf
